# Supplementary material for: SARS-CoV-2 infection induces mixed M1/M2 phenotype in circulating monocytes and alterations in both dendritic cell and monocyte subsets
Source: PLoS One. 2020 Dec 31;15(12):e0241097. doi: 10.1371/journal.pone.0241097 (PMC7774986; doi:10.1371/journal.pone.0241097)
Supplement: S1 Dataset — (XLS) [file pone.0241097.s004.xls]

## Sheet: Clinic. Haematol. Bioch. Data
Subjects ID	Gender	Age	Severity_of_disease	WBC (x109/L)	Granulocytes (%)	Limphocytes (%)	Monocytes (%)	RBC (x1012/L)	PLT(x109/L)	Hgb (g/L)	Glycemia (mmol/L)	Urea (mmol/L)	Creatinin (μmol/L)	AST (IU/L)	ALT (IU/L)	Albumin (g/l)	LDH (U/L)	CK (U/L)	D-dimer (ng/mL)	CRP (mg/L)	PCT (ng/mL)	pO2 (kPa)	pCO2 (kPa)	Saturation (%)	pH	K(mmol/L)	Na(mmol/L)	Fever	Cough	Shortness_of_breath	Chest_pain	Myalgia	Headache	Weakness	Sore_throat	Loss_of_smell	GIT_symptoms	Normal_breath_sound	Diminished_breath_sound	High_pitched_breath sound	Cracles	Wheezing	Without_active_lesions	Prominent_bronhovascular_markings	Interstitial_changes	Individual_pneumonic_foci	Diffuse_pneumonic_foci	Ground_glass opacities	Homogenous_opacity
P1	M	64	severe	10.4	85	7	8	4.92	209	113	10.9	6.1	83	47	31	32	1019	587	11	70	0.211	6.7	3.5	85	7.41	3.8	122	+	+	-	-	-	-	+	-	-	-	-	+	-	+	-	-	-	-	-	+	-	-
P2	F	60	mild	5.9	71	20	9	4.63	164	135	7.9	4.4	55	20	6	32	680	56	0.78	65	0.173	9.8	5.2	98	7.48	4.5	136	+	+	-	-	-	-	-	-	-	-	-	-	-	+	-	-	-	+	+	-	-	-
P3	M	58	severe	6.31	89	6	6	4.1	45	141	0	6	62	85	61	43	733	162	0.7	67	0.85	7.9	0	92	7.45	4.4	132	+	+	-	-	-	-	-	+	-	-	-	+	-	-	-	-	-	-	+	-	-	-
P4	M	51	severe	9.27	89	6	3	4.91	29	135	19.5	4.8	67	32	45	42	824	119	0.57	41	0.18	7.3	4.9	89	7.41	4.1	134	+	+	+	-	-	-	-	+	+	+	-	+	-	-	-	-	-	+	-	-	-	-
P5	F	65	severe	14.52	89	15	5	3.99	618	116	9.1	7.5	55	55	56	31	697	181	6.4	34.5	0.07	/	/	/	/	4.1	138	-	-	-	-	-	-	-	-	-	+	-	-	-	+	-	-	-	-	-	-	-	-
P6	F	36	mild	6.62	67	21	11	3.93	361	121	4.2	4.7	77	23	29	36	437	51	0.4	1.2	0.02	10.5	4.6	/	7.4	5.1	134	-	-	-	-	-	-	-	+	-	-	+	-	-	-	-	+	-	-	-	-	-	-
P7	M	43	mild	6.85	57	25	11	4.77	354	148	5.3	8.2	101	67	188	37	401	64	4.6	6.8	0.18	8.2	3.8	94	7.42	4.9	140	-	+	+	+	+	-	-	-	-	-	-	+	-	-	-	-	-	-	+	-	-	-
P8	M	60	mild	5.72	71	16	12	4.69	413	132	6	6.2	117	37	88	36	409	158	1.1	14.5	0.08	12.3	4.5	98	7.48	4.9	137	+	+	-	-	-	-	+	-	-	-	-	-	-	+	-	-	-	-	+	-	-	-
P9	M	67	mild	6.83	61	25	11	4.65	360	141	7.5	5.3	81	20	35	34	435	61	1.53	7.4	0.03	11.5	4.1	97	7.49	4.5	139	+	+	-	-	-	-	+	-	-	-	-	-	-	+	-	-	-	-	+	-	-	-
P10	M	45	mild	7.56	71	17	12	4.92	465	147	4.6	4.6	87	37	109	35	461	72	0.6	11.6	0.09	10.7	5.2	98	7.41	4.8	138	-	-	-	-	-	-	-	-	-	-	-	-	-	+	-	-	-	-	+	-	-	-
P11	M	49	mild	5.89	72	16	12	5.46	176	157	3.4	5.9	128	29	20	47	394	167	0.53	23.2	0.06	8.6	4.9	96	7.46	4.5	141	-	+	-	-	-	-	-	-	-	-	+	-	-	-	-	+	-	-	-	-	-	-
P12	M	56	mild	4.24	61	24	14	4.7	183	143	5.4	6.3	78	52	56	41	441	195	1.1	47.5	0.02	9.4	5.7	98	7.55	4.4	142	+	+	-	-	-	-	-	-	-	-	-	+	-	+	-	-	-	+	+	-	-	-
P13	M	50	mild	7.43	64	20	16	4.9	497	137	4.5	5	92	15	20	32	380	67	1.59	16.5	0.02	8.9	5.9	97	7.46	5.5	143	-	+	-	-	-	-	-	-	-	-	+	-	-	-	-	-	-	-	+	-	-	-
P14	M	50	mild	5.45	61	25	12	4.48	358	128	5.1	5.6	85	41	76	35	419	301	3.9	41.8	0.03	11.3	5.5	97	7.48	4.7	143	+	+	+	-	-	-	-	-	-	-	+	-	-	-	-	-	-	+	-	-	-	-
P15	M	23	mild	4.99	58	31	8	4.98	209	149	4.2	5.1	110	18	44	44	302	72	/	1	0.02	12.4	4.6	98	7.47	4.3	142	-	+	-	-	-	-	-	-	-	-	-	-	+	-	-	+	-	-	-	-	-	-
P16	M	35	mild	6.52	69	16	14	4.59	394	135	4	3.9	83	66	190	39		80	7.24	34.4	0.02	8.4	4.9	97	7.41	4.5	142	+	+	-	+	+	-	+	-	-	+	-	+	-	-	-	-	-	+	+	-	-	-
P17	F	88	mild	4.69	58	26	13	3.93	212	108	4.8	11	116	47	51	33	605	143	2.53	15.5	0.19	7.8	4.3	96	7.45	4.1	146	+	+	-	-	-	-	+	-	-	-	+	-	-	-	-	-	-	+	-	-	-	-
P18	F	62	mild	3.77	62	22	12	3.99	254	113	4.4	7.8	113	20	16	39	583	166	0.85	4.9	0.04	7.9	4.2	95	7.43	4.3	141	-	-	-	-	-	-	-	-	-	+	-	+	-	-	-	+	-	-	-	-	-	-
P19	F	39	mild	5.02	59	26	14	4.7	283	136	4.1	3.8	75	24	23	35	459	26	1.32	4.5	0.02	9.5	5.2	98	7.49	4.6	140	+	-	-	-	-	-	-	-	-	-	+	-	-	-	-	+	-	-	-	-	-	-
P20	F	68	mild	4.55	63	23	12	4.59	271	122	4.7	5.9	76	15	13	36	411	52	6.39	2.1	0.03	8.6	4	97	7.48	5.3	142	-	-	-	-	-	-	+	+	+	-	+	-	-	-	-	+	-	-	-	-	-	-
P21	F	54	severe	10.15	80	8	12	4.02	284	113	4.7	3.2	71	31	43	25	654	63	9.9	105.6	0.13	8	5.5	93	7.5	4.9	140	-	+	+	-	-	-	-	-	-	-	-	-	-	+	-	-	-	-	-	+	-	-
P22	M	80	severe	19.97	85	6	9	4.83	379	127	4.9	4.2	67	31	14	25	463	217	3.62	124.3	0.2	13.2	5	98	7.46	4.4	132	+	+	+	-	-	-	-	-	-	-	-	+	-	-	+	-	-	-	+	-	-	-
P23	F	80	severe	7.62	64	24	11	4.48	233	133	11	4.6	90	34	67	23	547	65	2.5	114.6	0.01	4.4	15.3	94	7.1	3.1	135	+	+	-	-	-	+	-	-	-	+	-	-	-	-	-	-	-	-	+	-	-	+
P24	M	63	severe	6	88	8	4	3.69	309	114	10.2	6.1	76	86	39	28	832	344	2.1	203	0.1	11.6	6.9	92	7.3	3.7	138	-	-	-	-	-	-	-	-	-	-	-	-	-	-	-	-	-	-	-	+	-	-
P25	M	50	severe	4.9	84	12	4	4.43	145	151	7.7	4.6	70	42	34	35	1466	38	0.9	61	0.1	7.9	5.5	95	7.41	3.9	135	+	-	+	-	-	-	+	-	-	-	-	+	-	-	+	-	-	+	-	+	-	-
P26	M	70	severe	7	89	4	7	4.55	193	135	4.5	5.8	88		32	26	715	193	2.7	150	0.03	5.3	6.7	90	7.37	4.3	143	+	+	+	-	-	-	+	-	-	-	-	+	-	+	-	-	-	+	+	+	+	-
P27	M	62	severe	20.7	92	3	5	4.59	347	/	5.8	8.6	88	45	74	44	1038	54	4.9	211.2	0.03	5.6	5.5	81	7.46	3.3	139	+	+	+	-	-	-	-	-	-	-	-	+	-	+	-	-	-	+	+	+	-	-
P28	M	51	severe	18.7	92	4	4	5.1	181	154	6.1	4.7	92	23	22	31	658	250	0.4	21.5	0.03	11	6	98	7.5	4.9	143	+	+	-	-	+	+	+	-	-	-	-	+	-	-	-	-	-	-	+	-	-	-
P29	M	49	severe	6.9	84	7	9	4.2	154	120	6.1	2.6	62	32	26	30	987	69	3.2	68.1	0.14	10	5.2	95	7.4	3.4	128	+	+	-	+	-	-	-	-	-	-	-	+	-	-	+	-	-	+	-	+	-	-
P30	M	45	severe	4	88	6	6	3.88	254	106	7.4	4.7	65	23	28	24	986	225	2	289.6	0.567	13.2	6.4	91	7.4	4	137	-	-	-	-	-	-	-	-	-	-	-	-	-	-	-	-	-	-	-	+	-	-
P31	F	57	severe	6.6	68	20	12	4.98	183	148	9.3	4.7	91	105	109	/	1052	/	1	124.1	0.16	9.3	4.5	94	7.54	4.5	135	+	+	-	-	-	-	+	-	-	-	-	+	-	+	-	-	-	-	+	-	-	-
P32	M	57	severe	12.8	90	2	7	4.35	248	138	/	14.2	58	154	244	26	867	293	0.56	158	/	7.3	15.3	74	7.42	3.9	137	-	-	+	-	-	-	-	-	-	-	-	+	-	-	-	-	-	+	+	-	-	-
P33	F	66	mild	9.8	87	10	3	4.29	172	115	8.5	15.1	147	23	18	31	465	176	/	166	0.05	6.8	4.1	87	7.44	3.7	132	+	+	-	-	-	-	-	-	-	-	-	+	-	+	-	-	-	-	+	-	-	-
P34	F	61	mild	4.74	68	22	10	5.18	129	150	5.9	5	89	24	22	36	466	80	0.67	27	0.21	8.1	5	97	7.43	4.7	135	+	+	-	-	-	-	-	-	-	-	-	+	-	+	-	-	-	-	+	-	-	-
P35	M	74	mild	3.8	72	22	6	5.44	204	159	9.2	10.8	134	38	24	38	715	703	0.87	54	0.05	10.4	4.1	96	7.43	3.9	134	+	+	+	-	-	-	+	-	-	+	-	+	-	+	+	-	+	-	+	-	-	-
P36	F	31	mild	5.3	47	39	11	4.97	333	141	4.6	3.4	59	44	97	44	360	37	0.31	2.3	0.02	/	/	/	/	/	/	+	+	-	-	-	+	-	-	-	-	-	+	-	-	-	+	-	-	-	+	-	-
P37	M	54	mild	4.6	76	18	6	4.99	122	143	122	6	103	28	32	31	461	88	0.36	40	0.04	7.9	4.9	92	7.49	3.7	134	+	+	+	+	-	-	-	-	-	-	-	+	-	-	-	-	-	-	+	-	-	-
P38	F	58	mild	3.59	73	23	4	3.44	189	106	7.5	5.6	70	56	46	32	435	42	2.07	136	0.06	8.5	4.3	94	7.45	4.3	134	+	+	-	+	-	-	-	-	-	-	-	-	+	-	-	-	-	+	+	-	-	-
P39	F	73	mild	3.82	55	26	18	4.09	117	227	4.9	3.9	53	16	20	35	443	33	0.7	3.5	0.02	8.1	4.7	93	7.49	2.8	141	+	-	-	-	-	-	+	-	-	-	-	-	-	+	-	-	-	+	+	-	-	-
P40	F	30	mild	4.7	71	22	7	4.33	141	127	5.3	4.5	40	13	9	37	262	45	0.49	46	0.03	9.9	4.8	96	7.4	4.1	137	+	-	-	-	-	-	+	-	-	-	+	-	-	-	-	-	-	-	+	-	-	-
P41	M	53	mild	4.8	68	20	12	4.54	241	140	6.6	4.3	53	25	32	41	348	183	0.4	35	0.03	10.2	4.9	98	7.42	4.2	133	+	+	-	-	-	-	-	+	-	-	-	+	-	-	-	-	-	+	-	-	-	-
P42	F	73	severe	4.3	82	9	9	3.79	88	115	8.2	7.5	98	33	27	37	548	165	0.59	66	0.11	7.7	6.2	90	7.46	3	130	+	+	-	-	-	-	-	+	-	-	-	-	+	-	-	-	-	+	+	-	-	-
P43	M	29	mild	2.7	86	6	8	5.37	149	151	4.8	5.5	107	22	18	40	420	204	0.52	132	0.12	10.4	4.7	98	7.51	4.4	136	+	+	-	-	-	-	+	-	-	-	-	+	-	-	-	-	-	-	-	-	-	+
P44	F	56	severe	10.7	93	6	2	4.61	185	129	11.6	10.7	93	52	52	29	1066	158	1.93	251	0.72	8.8	4.8	93	7.4	4.4	141	+	+	-	-	-	-	-	-	-	-	-	+	-	+	-	-	+	-	+	-	-	-
P45	F	60	mild	4.1	86	9	5	4.3	142	118	5.8	4.2	58	28	31	37	570	69	0.64	53	0.04	9.7	2.9	97	7.63	4.3	132	+	+	-	-	-	+	+	-	-	-	+	-	-	-	-	-	-	+	+	-	-	-
P46	M	67	mild	4.9	74	15	11	4.84	192	142	7.7	5.7	76	42	54	38	478	275	0.44	41	0.03	9.5	4.5	97	7.42	3.9	131	+	+	-	-	-	-	-	+	-	-	-	+	-	-	-	-	-	+	+	-	-	-
P47	M	60	mild	9.5	72	18	10	4.2	378	124	7.3	6.6	121	48	88	39	383	38	1.99	41	0.06	14.3	4.9	98	7.45	4	134	+	+	-	-	-	-	+	-	-	-	-	+	-	-	-	+	-	-	-	-	-	-
P48	M	66	mild	3.28	57	31	12	3.48	213	103	4.8	3.9	69	31	20	27	450	36	1.9	13.3	0.02	9.5	4.5	95	7.47	4.1	135	+	-	-	-	-	-	-	-	-	-	-	+	-	-	-	+	-	-	-	-	-	-
P49	M	69	severe	14.3	91	3	6	5.28	307	156	9.2	14.6	100	87	70	34	1597	423	6.02	127	0.17	6.7	4.1	85	7.41	4.3	134	+	+	-	+	-	-	-	-	-	-	-	-	-	+	-	-	-	+	-	+	-	-
P50	F	73	severe	10.5	73	3	3	3.41	192	99	8.1	4.4	75	61	23	26	845	350	6.2	242	0.46	8.1	5.9	70	7.2	3.3	136	+	+	-	+	-	-	+	-	-	+	-	-	-	+	-	-	-	-	-	+	-	-
P51	M	69	severe	5	75	23	2	3.81	184	116	7	5.3	89	72	104	28	902	249	9.1	79.4	0.3	16.7	5.6	90	7.43	3.6	152	+	-	-	-	-	-	-	-	-	-	-	+	-	+	-	-	-	+	-	-	-	-
P52	F	67	severe	9.4	76	14	10	3.67	230	110	7.8	11	138	36	48	22	954	103	5.3	202.1	0.78	8.7	6.1	92	7.39	4.5	142	+	-	-	-	-	-	-	-	-	-	-	+	-	+	-	-	-	-	-	+	-	-
P53	M	52	severe	7	74	5	9	3.11	187	100	8.4	1.8	55	91	51	22	1258	115	1.4	191.6	0.12	10.9	6.7	92	7.37	3.8	140	+	-	-	-	-	-	-	-	-	-	-	+	-	+	-	-	-	-	-	+	-	-
P54	F	81	severe	3.4	71	16	13	4.67	120	129	6.5	6.7	73	36	9	28	669	145	0.9	19.8	0.89	8	5.1	91	7.5	3.1	132	+	-	-	-	-	-	+	-	-	+	-	+	-	+	-	-	-	+	+	+	-	-
P55	M	70	severe	16.06	91	3	2	7.93	316	140	7.6	7.9	62	42	51	24	914	43	3.4	12.8	0.24	5.9	4	84	7.5	3.8	144	+	+	-	-	-	+	+	-	-	-	-	+	-	+	-	-	-	-	-	+	-	-
P56	M	45	severe	8.3	72	11	6	4.74	327	132	5	4.4	64	64	68	31	1098	455	127.6	0.1	0.9	8.8	6.1	84	7.55	4.1	138	+	+	+	-	-	+	-	-	-	+	-	+	-	+	-	-	-	+	+	-	-	-
P57	M	58	severe	6.3	72	21	7	5.23	255	134	6.9	5.4	91	24	49	23	1428	414	2	185.7	0.06	6.7	4.8	85	7.45	3.3	137	-	+	+	-	-	-	-	-	-	-	-	+	-	-	-	-	-	-	-	+	-	-

## Sheet: Flow Cytometry Data
Subjects ID	CD15+	CD3+	CD3+CD4+	CD3+CD8+	CD4/CD8	CD14+	CD14highCD16-	CD14highCD16+	CD14lowCD16+	CD38+ Mo	CD38+ classical	CD38+ intermediate	CD38+ nonclassical	CD23+ Mo	CD23+ classical	CD23+ intermediate	CD23+ nonclassical	CD38+CD23+	CD38+CD23+ classical	CD38+CD23+ intermediate	CD38+ CD23+nonclassical	CD19+	CD3-CD56+CD57-	CD3-CD56+CD57+	NK total	HLADR+	Lyn-HLADR+	Lyn-HLADR+CD11c+	Lyn-HLADR+CD123+	Lyn-HLADR+CD83+	CD14+HLADR+	CD19+HLADR+	Ne/Ly
CTRL1	42.8	30	12.8	7.2	1.8	11.4	87.3	4.01	8.65	95.2	78.7	75.6	41.2	1.5	3.5	38.5	3.6	1.2	0	5.4	4.7	8.2	5.1	1	6.1	15.1	3.1	0.3	1.2	0.3	5.2	1.7	1
CTRL2	51.4	4.4	17.7	5	3.5	8.7	85.5	5.87	8.58	90.2	95.6	77.6	53.7	1.7	0.4	26.3	6.7	0.9	0	0.7	5.5	7.5	2.4	1.7	4.1	9.4	3.8	0.2	1.8	0.7	6	2	3.2
CTRL3	57.4	24.5	19.2	4.9	3.9	6.3	89.6	7.16	3.23	90.4	88.2	74.6	32.5	1.3	2.5	49.3	4.7	1	0	5.9	3.6	3.4	3.1	0.9	4	5.4	2.9	0.2	2.1	0.9	5.5	2.6	1.8
CTRL4	49.4	19.1	11.7	5.8	2	9	91	4.46	4.5	98.1	93.7	73.8	22.4	1.5	1.6	52.9	3.7	1.1	0	6.1	3	12.4	7.3	3.1	10.4	15.4	3.6	0.2	1	0.5	5.1	1.4	1.2
CTRL5	37.9	24.4	14.1	9.7	1.5	4.9	85.2	5.53	9.31	94.1	87.5	71.6	12.5	1.6	5.3	74.4	0.6	1.5	0	10.9	1.9	10.4	3	1.2	4.2	14.9	4	0.6	1.4	0.3	5.9	2.7	1
P16	58.1	22.9	7.9	1	8.1	7.9	86.1	3.51	10.4	91.6	99.5	100	61.6	1.8	1.4	77.8	0.7	1.7	0	6.9	8.3	4.2	4	1.2	5.2	11.9	3.7	1.6	0.5	3.3	8.1	1.3	1.8
P17	54.8	16.2	8.7	1.8	4.7	7.6	89.8	4.58	5.59	88.2	99.4	79.4	35.4	0.9	5.7	55.2	18.6	2.5	0	21.5	17.9	4	6.7	0.9	7.6	4.4	1.9	1.9	1.5	0.4	2.8	2.2	2
P18	58.9	27.6	11	3.1	3.5	11	89.5	1.92	8.6	92.1	98.7	66.7	67.5	2	2.2	32.3	25.3	1.5	0	7.7	21.1	4.5	6.4	1.9	8.3	10.8	4.9	0.9	0.7	0.7	3.3	3	1.5
P19	58.2	15.1	10.7	2.6	4.1	7.1	89.7	3.83	6.46	97.6	98.8	52.2	86.4	0.9	0.9	33.3	53.6	1	0	46.8	39.5	15.7	6.5	0.7	7.2	8.1	4.1	1.2	3.7	0.1	8.2	1.2	1.5
P20	42.1	8.3	4.9	2.6	1.9	8.9	90.2	2.78	6.99	87.2	99.2	83.4	59	0.7	1.1	39.4	38.6	0.7	0	14.6	12.2	10.9	7.7	0.8	8.5	11.4	4.9	1	1	1.2	7	1	1.5
P33	62.8	12.1	9.3	1.3	7	8.1	87.6	4.92	7.5	90.5	99.7	100	20.6	1.5	4.7	45.5	0	2	0	21.4	9.5	17	4.7	1.9	6.6	3	1.2	0.7	0.1	0.3	1.4	1.6	1.8
P34	50.9	13.8	9.3	0.7	13.1	5.8	89.7	2.58	7.68	94.5	98.9	63.8	72.1	1.6	2.5	39.6	21.4	2.1	0	18.6	26.9	8.5	4.3	1.7	6	9.3	3.8	2.1	0.6	5.4	7	1.3	1.8
P35	44.7	20	11.1	2.6	4.3	6.8	88.9	8.09	2.98	94.7	99.7	92.5	66.3	2.3	1.6	46.9	26.5	1.6	0	24.8	16.3	4.5	4.1	0.4	4.5	3.8	4.3	0.4	0.2	2.6	1.9	1.6	1.5
P36	64.3	13.1	8.6	3	2.8	8.9	89	3.68	7.36	97.6	97.8	82.3	68.7	1.7	2.9	49.6	19.8	1.4	0	30.3	9	5.8	2	1.2	3.2	3.8	0.7	0.4	0	0.8	0.9	1.3	2.9
P37	60.3	32.3	9	2.4	3.7	6.6	91.1	2.24	6.61	96.1	99.9	77.2	52.4	2.8	2.1	47.6	17.1	0.9	0	22.1	18.3	2.2	4.7	1	5.7	8.1	3.7	0.9	0.6	0.7	5.2	1.3	1.5
P21	92.1	0.6	0.6	0.1	6.6	2.3	90.7	1.07	8.27	94.8	44.8	42.5	30.8	16.1	0.9	60	34.8	16.3	0.7	64.4	55.3	1.8	1.2	0.5	1.7	0.6	0.2	0	0.1	0.1	0.2	0.5	22.4
P22	92.6	2	1.7	0.1	15.6	3.2	95.1	2.15	2.7	99.1	49.1	38.4	49.9	4.6	3.9	22.4	52.2	7.6	0.3	28.6	33.7	1.6	1.3	0.8	2.1	2.2	0.7	0	0.1	0.1	1.3	0.6	16.3
P23	83.1	3.9	2.4	1.4	1.8	9.4	97.6	1.63	0.73	91.2	98.2	90.3	93.3	6.7	1.5	14.4	71.7	8.8	0	14.6	42.9	3	2	0.4	2.4	2.3	0.8	0	0.3	0.3	1.8	0.4	9
P24	89.4	1.4	0.7	0.1	8.3	5.4	93.1	2.65	4.29	98.3	83.3	44.6	67.7	4.2	3.3	18.6	56.9	12.4	0.6	22.5	55.6	2.4	0.9	0.4	1.3	4.6	0.3	0	0.1	0.5	1.7	0.5	17.4
P25	89.8	0.7	0.6	0.1	5.9	5.3	91.9	5.56	2.55	98.3	97.5	42.1	61.3	13.1	0.4	24.8	48.5	6.1	0.4	13.6	46	1.6	0.9	1	1.9	0.8	0.4	0	0.2	0.6	1.4	0.6	21.7
P26	88.8	1.3	1.2	0.1	19.6	3.8	90.9	3.98	5.08	94.8	98.5	30.9	88.3	18.6	10.1	37.5	77.9	8.7	0	12.5	52.8	3.7	0.3	0.5	0.8	1.9	0.3	0	0.3	0.6	1.3	1.1	15.5
P27	90.3	1.1	0.9	0.2	6.4	5.3	94.8	1.53	3.71	98.3	79.4	51	68.7	5.5	11.7	34.3	53.5	12	0	27.5	48.5	2.1	1.3	0.8	2.1	2.5	1.5	0	0.1	0.1	2.3	1.4	17.4
P28	93.4	0.6	0	0.1	0.1	3.1	98.1	1.48	0.4	98.2	86.6	41.6	32.7	16.4	1.3	10.8	36.7	18.5	0	12.2	39.1	2.1	0.9	0.4	1.3	0.7	0.5	0	0.1	0.2	2.3	0.9	23.1
P29	88.3	2	0.6	0.1	10.2	10.9	92.8	4.25	2.9	99.1	88.3	82.2	82.5	8.3	4.8	48.2	39.7	4.6	0	39	58.7	2.3	0.8	0.4	1.2	4.7	0.3	0	0.3	0.2	1.4	0.9	16.5
P30	91.6	0.8	0.9	0.6	1.5	11.5	93.8	1.59	4.57	95.5	68.7	46.5	38.2	11.9	4.6	24.7	60.8	8.3	0	41.8	52.1	1.8	1.6	1	2.6	4.2	0.9	0	0.3	0.3	1.8	0.7	17.9
